# Supplementary material for: Dual Hydrophilic‐Hydrophobic Core Architecture in Soy Glycinin Amyloid Fibrils Revealed by Cryo‐EM
Source: Adv Sci (Weinh). 2025 Aug 29;12(41):e09821. doi: 10.1002/advs.202509821 (PMC12591115; doi:10.1002/advs.202509821)
Supplement: Supplementary file 2 — Supporting Information [file ADVS-12-e09821-s001.py]

# -*- coding: utf-8 -*-
import sys
import math
from iotbx import pdb
from scitbx.matrix import rotate_point_around_axis

def replicate_structure(input_file, output_file, n_repeats=10, translation_distance=4.8, rotation_angle=-1.6):
    # Load the PDB file
    pdb_inp = pdb.input(file_name=input_file)
    hierarchy = pdb_inp.construct_hierarchy()
    
    # Get the original model
    original_model = hierarchy.only_model()
    
    # Create a new hierarchy for the repeated structure
    new_hierarchy = pdb.hierarchy.root()
    new_model = pdb.hierarchy.model()
    new_hierarchy.append_model(new_model)
    
    # Define the rotation axis (e.g., z-axis)
    rotation_axis = (0, 0, 1)
    
    # Convert rotation angle from degrees to radians
    rotation_angle_rad = math.radians(rotation_angle)
    
    # Repeat the structure
    for i in range(n_repeats):
        for j, chain in enumerate(original_model.chains()):
            new_chain = chain.detached_copy()

            # Assign a unique chain ID
            chain_id_offset = ord('A')  # Start from 'A'
            new_chain.id = chr(chain_id_offset + (i * len(original_model.chains()) + j) % 26)

            # Translate and rotate each atom in the new chain
            for atom in new_chain.atoms():
                # Translate the atom
                x, y, z = atom.xyz
                atom.xyz = (x, y, z + translation_distance * i)

                # Rotate the atom
                atom.xyz = rotate_point_around_axis(
                    axis_point_1=(0, 0, 0),
                    axis_point_2=rotation_axis,
                    point=atom.xyz,
                    angle=rotation_angle_rad * i
                )

            new_model.append_chain(new_chain)
    
    # Write the new PDB file
    with open(output_file, 'w') as f:
        f.write(new_hierarchy.as_pdb_string())

if __name__ == "__main__":
    # Input parameters
    input_file = sys.argv[1]  # Path to the input PDB file
    output_file = sys.argv[2]  # Path to the output PDB file
    n_repeats = int(sys.argv[3])  # Number of repeats
    translation_distance = 4.8  # Distance between monomers (in Ångströms)
    rotation_angle = -1.068  # Rotation angle (in degrees)

    replicate_structure(input_file, output_file, n_repeats, translation_distance, rotation_angle)
